# Supplementary material for: Adherence to malaria management guidelines by health care workers in the Busoga sub-region, eastern Uganda
Source: Malar J. 2022 Jan 25;21:25. doi: 10.1186/s12936-022-04048-2 (PMC8788114; doi:10.1186/s12936-022-04048-2)
Supplement: Supplementary file 4 — Additional file 4: A tabular presentation of data used to determine the weights to consider when adjusting sampled facilities to match the population distribution of facilities. For the final analysis weights presented in Table 1 were considered. [file 12936_2022_4048_MOESM4_ESM.xlsx]

## Sheet: Sheet1
Addtional file 4: Weighting strategy
HMIS DATA (POPULATION)				STUDY DATA (SAMPLE)
Patient seen (Jan, Feb, Mar 2020)				Patient enrolled during study period (Jul=Sept 2020)
Level	Patients seen	% of total		Level	Patients seen	% of total
4	88720	0.102992		4	363	0.165301
3	338823	0.39333		3	1398	0.636612
2	433879	0.503678		2	435	0.198087
Total	861422	1		Total	2196	1
Number of facilities				Number of facilities
Level	Number of unit	% of total		Level	Number of unit	% of total
4	17	0.039261		4	16	0.0930233
3	119	0.274827		3	101	0.587209
2	297	0.685912		2	55	0.319767
Total	433	1		Total	172	1
Table 1
Level	Probability of sampling (facility only)			Weight (d)	Standardised weight (e)
	Patient (a)	Facility (b)	Overall (c)
4	1	0.941176	0.941176	1.0625	1
3	1	0.848739	0.848739	1.17822	1.10891
2	1	0.185185	0.185185	5.4	5.08235
Weight: Inverse of overall probability
Table 2
Level	Probability of sampling (patient and facility)			Weight (d)	Standardised weight (e)
	Patient (a)	Facility (b)	Overall (c)
4	0.00409152	0.941176	0.00385085	259.683	0.998782
3	0.00412605	0.848739	0.00350194	285.556	1.09829
2	0.00100258	0.185185	0.000185664	5386.08	20.7157
Weight: inverse of overall probability
Weighting strategy 1. Used data from DHIS-2 (Jan-Mar 2020) to get popualtion estimates of numbers of patients seen in Busoga sub-region at different facility levels 2. Used these data to estimate the probability of sampling 1) patient, 2) facility based on the study sample 3. In the study we sampled all HC4 and 3s, but sampled ~ 18% of HC2 =55. 4.The number of HC IIs sampled in each district was …
