# Supplementary material for: Adherence to malaria management guidelines by health care workers in the Busoga sub-region, eastern Uganda
Source: Malar J. 2022 Jan 25;21:25. doi: 10.1186/s12936-022-04048-2 (PMC8788114; doi:10.1186/s12936-022-04048-2)
Supplement: Supplementary file 7 — Additional file 7: A tabular presentation of how facilities were sampled, enrolled, replaced (new) or excluded arriving at the total number of facilities included in the final analysis by district, overall and stratified by facility type (level and owner). [file 12936_2022_4048_MOESM7_ESM.xlsx]

## Sheet: Sheet1
Addtional file 7: Selection of eligble facilities
District	Level IV					Level III					Level II
GOVERMENT OF UGANDA FACILITIES
	Number	Enrolled	New	Excluded	Total	Number	Enrolled	New	Excluded	Total	Number	Sampled	Enrolled	New	Excluded	Total
Bugiri	1	1	0	0	1	9	9	0	0	9	27	5	5	0	0	5	1	Health Centre IIs Iganga district Nakavule HC II labeled a PFP in master list, yet is GOU. Nawanzu HCII labeled in Bugweri yet in Iganga Walugogo HCII replaced Nawansinge HCII Kamuli district Kagumba HC II upgraded to a HC III; not replaced Luuka district Lwaki HCII dropped for missing PEI data Health Centre IIIs Buyende district Buyende Bugaya and Nkondo HCIIIs excluded for lack of HCW data Kali…
Bugweri	1	1	0	0	1	6	6	0	0	6	13	3	3	0	0	3	2
Buyende	1	1	0	0	1	4	4	0	2	2	8	1	1	0	0	1	3
Iganga	1	1	0	0	1	9	9	0	0	9	12	3	3	2	0	5	4
Jinja	5	5	0	0	5	15	15	0	2	13	34	6	6	0	0	6	5
Kaliro	1	1	0	0	1	4	4	0	1	3	8	1	1	0	0	1	6
Kamuli	1	1	0	0	1	11	11	1	0	12	25	4	4	0	1	3	7
Luuka	1	1	0	0	1	6	6	0	0	6	19	4	4	0	1	3	8
Mayuge	2	2	0	0	2	5	5	0	0	5	30	5	5	0	0	5	9
Namayingo	1	1	0	0	1	4	4	0	0	4	23	4	4	0	0	4	10
Namutumba	1	1	0	0	1	5	5	0	0	5	17	3	3	0	0	3	11
Total					16	78	78	1	5	74	216	39	39	2	2	39
PRIVATE NOT FOR FACILITIES
	Number	Enrolled	New	Excluded	Total	Number	Enrolled	New	Excluded	Total	Number	Sampled	Enrolled	New	Excluded	Total
Bugiri	0	0	0	0	0	0	0	0	0	0	9	2	0	0	0	0	1	Health Centre IIs Buyende district Non-functional PNFP HCIII, replaced with PNFP HCII Kamuli district Luzinga Flep HC II excluded for lack of PEI data Luuka district Boorch HC II upgraded to HC III, Lwaki HC II replaced Boorch II, but excluded misisng HCW data Namyingo district Holy Ressurection HC II excluded closed replaced by Santa Med Cent HC II (PFP) Health Centre IIIs Buyende district Lunar…
Bugweri	0	0	0	0	0	1	1	0	0	1	6	1	1	0	0	1	2
Buyende	0	0	0	0	0	3	3	0	1	2	8	2	2	0	0	2	3
Iganga	0	0	0	0	0	1	1	0	0	1	8	2	2	0	0	2	4
Jinja	0	0	0	0	0	6	6	0	1	5	5	1	1	0	0	1	5
Kaliro	0	0	0	0	0	1	1	2	0	3	7	1	1	0	0	1	6
Kamuli	0	0	0	0	0	2	2	0	1	1	14	3	2	0	1	1	7
Luuka	0	0	0	0	0	3	3	0	0	3	5	1	1	0	1	0	8
Mayuge	0	0	0	0	0	0	0	0	0	0	7	1	1	0	0	1	9
Namayingo	0	0	0	0	0	3	3	0	0	3	2	0	1	0	1	0	10
Namutumba	0	0	0	0	0	1	1	0	0	1	9	2	2	0	0	2	11
Total	0				0	21	21	2	3	20	80	16	14	0	3	11
PRIVATE FOR PROFIT FACILITIES
	Number	Enrolled	New	Excluded	Total	Number	Enrolled	New	Excluded	Total	Number	Sampled	Enrolled	New	Excluded	Total
Bugiri	0	0	0	0	0	0	0	0	0	0	6	1	0	0	0	0	1	Health Centre IIs Iganga district Nakavule HC II labeled a PFP in master list, yet is GOU. Kaliro district Kern HCII to get rep of private sector Kamuli district Mirember HCII was not assigned patients Luuka district Cure medical centre II dropped due to lack of complete data Namyingo district Santa Med Cent HC II (PFP) replaced Holy Ressurection HC II (PNFP) Health Centre III Kaliro district Add…
Bugweri	0	0	0	0	0	0	0	0	0	0	0	0	0	0	0	0	2
Buyende	0	0	0	0	0	0	0	0	0	0	0	0	0	0	0	0	3
Iganga	0	0	0	0	0	0	0	0	0	0	1	0	0	0	0	0	4
Jinja	0	0	0	0	0	0	0	0	0	0	1	0	0	0	0	0	5
Kaliro	0	0	0	0	0	2	2	1	0	3	2	0	1	0	0	1	6
Kamuli	0	0	0	0	0	2	2	0	1	1	11	2	2	0	0	2	7
Luuka	0	0	0	0	0	1	1	0	0	1	2	1	1	0	1	0	8
Mayuge	0	0	0	0	0	0	0	0	0	0	0	0	0	0	0	0	9
Namayingo	0	0	0	0	0	2	2	0	0	2	6	1	2	0	0	2	10
Namutumba	0	0	0	0	0	0	0	0	0	0	0	0	0	0	0	0	11
Total	0				0	7	7	1	1	7	29	5	6	0	1	5
ALL FACILITIES
	Number	Enrolled	New	Excluded	Total	Number	Enrolled	New	Excluded	Total	Number	Sampled	Enrolled	New	Excluded	Total
Bugiri	1	1	0	0	1	9	9	0	0	9	42	8	5	0	0	5
Bugweri	1	1	0	0	1	7	7	0	0	7	19	4	4	0	0	4
Buyende	1	1	0	0	1	7	7	0	3	4	16	3	3	0	0	3
Iganga	1	1	0	0	1	10	10	0	0	10	21	5	5	2	0	7
Jinja	5	5	0	0	5	21	21	0	3	18	40	7	7	0	0	7
Kaliro	1	1	0	0	1	7	7	3	1	9	17	2	3	0	0	3
Kamuli	1	1	0	0	1	15	15	1	2	14	50	9	8	0	2	6
Luuka	1	1	0	0	1	10	10	0	0	10	26	6	6	0	3	3
Mayuge	2	2	0	0	2	5	5	0	0	5	37	6	6	0	0	6
Namayingo	1	1	0	0	1	9	9	0	0	9	31	5	7	0	1	6
Namutumba	1	1	0	0	1	6	6	0	0	6	26	5	5	0	0	5
Total	16	16	0	0	16	106	106	4	9	101	325	60	59	2	6	55
